# Supplementary material for: Stimuli-Specific Senescence of Primary Human Lung Fibroblasts Modulates Alveolar Stem Cell Function
Source: Cells. 2024 Jun 29;13(13):1129. doi: 10.3390/cells13131129 (PMC11240317; doi:10.3390/cells13131129)
Supplement: Supplementary file 1 [file cells-13-01129-s001.zip]

Archive with 1 entries (1 files):
- cells-3036210-supplementary.pdf
